# Supplementary material for: DFT Calculations on Electronic, Thermochemical and Vibrational Properties of Se6 Selenium Clusters as 5-Fluorouracil Drug Delivery System
Source: BioTech (Basel). 2026 Mar 31;15(2):29. doi: 10.3390/biotech15020029 (PMC13108189; doi:10.3390/biotech15020029)
Supplement: Supplementary file 1 [file biotech-15-00029-s001.zip]

Archive with 1 entries (1 files):
- biotech-4176015-supplementary.pdf
